# Supplementary material for: High glucose-induced p66Shc mitochondrial translocation regulates autophagy initiation and autophagosome formation in syncytiotrophoblast and extravillous trophoblast
Source: Cell Commun Signal. 2024 Apr 20;22:234. doi: 10.1186/s12964-024-01621-x (PMC11031965; doi:10.1186/s12964-024-01621-x)
Supplement: Supplementary file 6 — Additional file 6. [file 12964_2024_1621_MOESM6_ESM.xlsx]

## Sheet: Sheet1
Table S1 Sequences of primers
Primer sequences for RT-qPCR
ATG5-F	AGTATCATCCCACAGCCAACAG
ATG5-R	ACCAGCCCAGTTGCCTTATC
GAPDH-F	TGCACCACCAACTGCTTAGC
GAPDH-R	GGCATGGACTGTGGTCATGAG
ATG7-F	TCAGGTGCCATCGTCGTG
ATG7-R	TGGTGTTTTATACGCTTCCTCG
p66shc-F	TCCTCCAGGACATGAACAAGCTGA
p66shc-R	TGGGCTTATTGACAAAGCTCCCGT
mt gene-F	GCCCCAGATATAGCATTCCC
mt gene-R	GTTCATCCTGTTCCTGCTCC
18S rDNA-F	TAGAGGGACAAGTGGCGTTC
18S rDNA-R	CGCTGAGCCAGTCAGTGT
TEL-F	CGGTTTGTTTGGGTTTGGGTTTGGGTTTGGGTTTGGGTT
TEL-R	GGCTTGCCTTACCCTTACCCTTACCCTTACCCTTACCCT
IFNB1-F	GGTTACCTCCGAAACTGAAGA
IFNB1-R	CCTTTCATATGCAGTACATTAGCC
Primer sequences for plasmid
P66shc_F	AATTAAGCTTATGGATCTCCTGCCCCCCAA
P66shc_R	AATTTCTAGATCACAGTTTCCGCTCCACAGGT
P66-SC-F	GGAGCTGCCTTGCCCATCAGCTTCATC
P66-SC-R	TCCGGGGGGGTGGACCCA
P66-QQ-F	GCTTGGGGGCCAGCAGTGGACCCG
P66-QQ-R	TGGCCCCCTTCCACCCGA
P66-GFP-F	AATTGCTAGCATGGATCTCCTGCCCCCCAA
P66-GFP-R	AATTGAATTCTCAGTTTCCGCTCCACAGGT
