# Supplementary material for: High glucose-induced p66Shc mitochondrial translocation regulates autophagy initiation and autophagosome formation in syncytiotrophoblast and extravillous trophoblast
Source: Cell Commun Signal. 2024 Apr 20;22:234. doi: 10.1186/s12964-024-01621-x (PMC11031965; doi:10.1186/s12964-024-01621-x)
Supplement: Supplementary file 7 — Additional file 7. [file 12964_2024_1621_MOESM7_ESM.xlsx]

## Sheet: Sheet1
Table S2 Sequences of shRNAs and sgRNAs used in this study
shRNAs and siRNA
shControl-F	CCGGACTCAAAAGGAAGTGACAAGACTCGAGTCTTGTCACTTCCTTTTGAGTTTTTTG
shControl-R	AATTCAAAAAACTCAAAAGGAAGTGACAAGACTCGAGTCTTGTCACTTCCTTTTGAGT
shP66-F	CCGGAATGAGTCTCTGTCATCGCTGCTCGAGCAGCGATGACAGAGACTCATTTTTTTG
shP66-R	AATTCAAAAAAATGAGTCTCTGTCATCGCTGCTCGAGCAGCGATGACAGAGACTCATT
siATG5	GCUUCGAGAUGUGUGGUUU
siNC	UUCUCCGAACGUGUCACGU
gRNA
Targeting gene	genomic locus	forward primer	reverse primer
NC	Nontargeting	AAAACACGATGACGTCTCT	AGAGACGTCATCGTGTTTT
STING1	gRNA1	CATATTACATCGGATATCTG	CAGATATCCGATGTAATATG
STING2	gRNA2	ACTCTTCTGCCGGACACTTG	CAAGTGTCCGGCAGAAGAGT
