# Supplementary material for: High glucose-induced p66Shc mitochondrial translocation regulates autophagy initiation and autophagosome formation in syncytiotrophoblast and extravillous trophoblast
Source: Cell Commun Signal. 2024 Apr 20;22:234. doi: 10.1186/s12964-024-01621-x (PMC11031965; doi:10.1186/s12964-024-01621-x)
Supplement: Supplementary file 8 — Additional file 8. [file 12964_2024_1621_MOESM8_ESM.xlsx]

## Sheet: Sheet1
Table S3 Antibodies used in the present study.
Antibodies	Vendor	Catalog number	Application	Dilution
P21	Proteintech	10355-1-AP	IHC, IB	1/1000
P16INK4A	Proteintech	10883-1-AP	IB	1/1000
SHC1	BD	610878	IB	1/2000
SHC1	Proteintech	12496-1-AP	IB	1/2000
p-p66Shc	abcam	ab54518	IB	1/500
ATG5	Abcam	ab108327	IB	1/5000
MAP1LC3B	CST	4108	IB	1/1000
LC3A/B	CST	12741	IB	1/1000
TNF-α	CST	6945	IB	1/1000
IL-6	CST	12153	IB	1/1000
IL-1β	CST	12703	IB	1/1000
COX IV	Abbkine	A01060	IB	1/2000
p62	Proteintech	18420-1-AP	IB	1/5000
Parkin	Proteintech	14060-1-AP	IB	1/1000
PINK	Proteintech	23274-1-AP	IB	1/1000
cGAS	Proteintech	26416-1-AP	IB	1/1000
STING	Proteintech	19851-1-AP	IB, IP	1/1000, 4μg
p-STING	Abclonal	AP1369	IB	1/1000
MCP1	CST	39091	IB	1/1000
MMP3	CST	14351	IB	1/1000
PAI	CST	11907	IB	1/1000
GAPDH	Proteintech	10494-1-AP	IB	1/5000
